# Supplementary material for: Dorstenia triseriata (Moraceae) a new and endangered species from Brazil
Source: PhytoKeys. 2014 May 19;(38):31–5. doi: 10.3897/phytokeys.38.7086 (PMC4086208; doi:10.3897/phytokeys.38.7086)
Supplement: XML Treatment for Dorstenia triseriata [file phytokeys.38.7086-treatment1.xml]

<!DOCTYPE tp:taxon-treatment
  PUBLIC "-//TaxonX//DTD Taxonomic Treatment Publishing DTD v0 20100105//EN" "tax-treatment-NSO.dtd">
<tp:taxon-treatment xmlns:tp="http://www.plazi.org/taxpub"><tp:treatment-meta><mixed-citation publication-type="journal"><person-group><name><surname>Machado</surname><given-names>Anderson F. P.</given-names></name><name><surname>Pereira</surname><given-names>Jorge Fontella</given-names></name><name><surname>Carauta</surname><given-names>J. Pedro P.</given-names></name></person-group><article-title><italic>Dorstenia triseriata</italic> (Moraceae) a new and endangered species from Brazil</article-title><source>PhytoKeys</source><day>19</day><month>5</month><year>2014</year><volume>2014</volume><issue>38</issue><fpage>31</fpage><lpage>35</lpage><pub-id pub-id-type="doi">10.3897/phytokeys.38.7086</pub-id></mixed-citation></tp:treatment-meta><tp:nomenclature><tp:taxon-name>
                        <tp:taxon-name-part taxon-name-part-type="genus">Dorstenia</tp:taxon-name-part>
                        <tp:taxon-name-part taxon-name-part-type="species">triseriata</tp:taxon-name-part>
                        <object-id xmlns:xlink="http://www.w3.org/1999/xlink" xlink:type="simple">urn:lsid:ipni.org:names:77138784-1</object-id>
                        <object-id xmlns:xlink="http://www.w3.org/1999/xlink" xlink:type="simple">http://species-id.net/wiki/Dorstenia_triseriata</object-id>
                    </tp:taxon-name><tp:taxon-authority>A.F.P.Machado, Fontella &amp; Carauta</tp:taxon-authority><tp:taxon-status xmlns:xlink="http://www.w3.org/1999/xlink" xlink:type="simple">sp. nov.</tp:taxon-status></tp:nomenclature><tp:treatment-sec sec-type="Type"><title>Type.</title><p>Brazil. Espírito Santo: Município de Santa Teresa, Parque Natural Municipal São Lourenço, <named-content xmlns:xlink="http://www.w3.org/1999/xlink" content-type="dwc:verbatimCoordinates" xlink:type="simple">19°56'09"S, 40°36'00"W</named-content>. 28 oct 2008. TT Carrijo 1508 &amp; AFP Machado (holotype: R!) <xref ref-type="fig" rid="F1">Fig. 1A–F</xref>; <xref ref-type="fig" rid="F2">2A–C</xref>.</p><fig id="F1" position="float" orientation="portrait"><label>Figure 1.</label><caption><p><italic><tp:taxon-name>Dorstenia triseriata</tp:taxon-name></italic>. <bold>A</bold> Habit <bold>B</bold> Leaf abaxial detail <bold>C</bold> Leaf adaxial detail <bold>D</bold> stipule <bold>E</bold> Inflorescence receptacule <bold>F</bold> Stamens (based on Carrijo &amp; Machado 1508, Holotype).</p></caption><graphic xmlns:xlink="http://www.w3.org/1999/xlink" xlink:href="phytokeys-038-031-g001.jpg" position="float" orientation="portrait" xlink:type="simple"/></fig><fig id="F2" position="float" orientation="portrait"><label>Figure 2.</label><caption><p><italic><tp:taxon-name>Dorstenia triseriata</tp:taxon-name></italic>. <bold>A</bold> leaf adaxial surface <bold>B</bold> leaf abaxial surface <bold>C</bold> Inflorescence lateral view. <italic><tp:taxon-name>Dorstenia turnerifolia</tp:taxon-name></italic> <bold>D</bold> Inflorescence <bold>E</bold> leaf adaxial surface <bold>F</bold> leaf abaxial surface. (<bold>A–C</bold> based on Carrijo &amp; Machado 1508; <bold>D–F</bold> based on A.F.P. Machado 1081, HUEFS).</p></caption><graphic xmlns:xlink="http://www.w3.org/1999/xlink" xlink:href="phytokeys-038-031-g002.jpg" position="float" orientation="portrait" xlink:type="simple"/></fig><p><italic>Dorsteniae turnerifoliae similis, sed pedunculo elongato (in vicem brevi), receptaculo rotundato cum una serie bracteis submarginalibus viridibus etiam duabus seriebus bracteis marginalibus violaceis (nec tantum una serie bracteis) et fimbria non distincta (in vicem fimbria distincta) differt.</italic></p><p>Herb to subshrub up to 40 cm tall; rhizome short; stem 3–5 mm thick, hirtellous with straight and uncinate hairs, internodes up to 1(-2.0) cm long. Leaves spiraled, lamina oblong to lanceolate, or subovate to subobovate, 3–7(-9) × 1.5(-2.5) cm long, chartaceous, apex acute, base rounded, margin dentate; indumentum rough on both surfaces, of uncinate hairs, plus simple and elongated hairs on veins, lateral veins 5–8 pairs, prominent on the abaxial surface, tertiary venation reticulate; petiole 1–2 cm long, pilose; stipules persistent, subulate, 1–2 mm long, coriaceous, deflexed. Inflorescences greenish, margin purplish; peduncle 1.0–3.5 cm long, pubescent with simple and elongated hairs; receptacle circular, 0.3–0.8 cm in diameter, margin dentate, fringe not distinct; submarginal bracts green in 1 row, ovate, up to 0.5 mm long; marginal bracts purplish in 2 rows; staminate flowers at the periphery of inflorescence, tepals 3, stamens 2, filaments as long as the perianth; pistillate flowers sessile, tepals 2–3, ovary free, stigmas 2 subequal in length; fruit a dehiscent drupe rough, 2 mm.</p></tp:treatment-sec><tp:treatment-sec sec-type="Etymology"><title>Etymology.</title><p>The specific epithet is an allusion to number of marginal bracts rows, arranged in three vertical rows.</p></tp:treatment-sec><tp:treatment-sec sec-type="Distribution and habitat"><title>Distribution and habitat.</title><p><italic><tp:taxon-name>Dorstenia triseriata</tp:taxon-name></italic> inhabits the states of Espírito Santo, Bahia, and Minas Gerais in Brazil.</p></tp:treatment-sec><tp:treatment-sec sec-type="Observations"><title>Observations.</title><!--PageBreak--><!--PageBreak--><p><italic><tp:taxon-name>Dorstenia triseriata</tp:taxon-name></italic> is closely related to two other species: <italic><tp:taxon-name>Dorstenia romaniucii</tp:taxon-name></italic> A.F.P.Machado &amp; M.D.M. Vianna and <italic><tp:taxon-name>Dorstenia turnerifolia</tp:taxon-name></italic> Fisch. &amp; C.A. Mey. From <italic><tp:taxon-name>Dorstenia romaniucii</tp:taxon-name></italic> both other species are differentiated by the staminate flowers disposed peripherally at the inflorescence. <italic><tp:taxon-name>Dorstenia triseriata</tp:taxon-name></italic> is distinguished from <italic><tp:taxon-name>Dorstenia turnerifolia</tp:taxon-name></italic> by its elongated peduncle (vs. short), purplish and circular receptacles (vs. green and angular receptacles), fringe not distinct (vs. fringe distinct) and marginal bracts in three rows 1 green and 2 purplish (vs. 1 row). submarginal bracts green in 1 row, ovate, up to 0.5 mm long; marginal bracts purplish in 2 rows</p><p>The circumscription of <italic><tp:taxon-name>Dorstenia turnerifolia</tp:taxon-name></italic> adopted by <xref ref-type="bibr" rid="B1">Berg and Hijman (1999)</xref> and <xref ref-type="bibr" rid="B2">Berg (2001)</xref> is too broad and covers many taxa. However, the analysis of classical collections, original description, and the plant material collected by the first author at the type locality allows the recircumscription of <italic><tp:taxon-name>Dorstenia turnerifolia</tp:taxon-name></italic> (<xref ref-type="fig" rid="F2">Fig. 2D, E, F</xref> and <xref ref-type="table" rid="T1">Table 1</xref>) and allows us to recognize <italic><tp:taxon-name>Dorstenia triseriata</tp:taxon-name></italic> as a new species.</p><table-wrap id="T1" position="float" orientation="portrait"><label>Table 1.</label><caption><p>Comparative morphology of <italic><tp:taxon-name>Dorstenia triseriata</tp:taxon-name></italic> and its related species.</p></caption><table><tbody><tr><th rowspan="1" colspan="1">Characters</th><th rowspan="2" colspan="1">Leaf blade (cm long)</th><th rowspan="2" colspan="1">Lateral veins</th><th rowspan="2" colspan="1">Peduncle (cm)</th><th rowspan="2" colspan="1">Receptacle</th><th rowspan="2" colspan="1">Marginal bracts (rows)</th><th rowspan="2" colspan="1">Fringe</th></tr><tr><th rowspan="1" colspan="1"><italic>Taxa</italic></th></tr><tr><td rowspan="1" colspan="1"><italic><tp:taxon-name>Dorstenia triseriata</tp:taxon-name></italic></td><td rowspan="1" colspan="1">3–7(–9)</td><td rowspan="1" colspan="1">5–8 pairs</td><td rowspan="1" colspan="1">1.5–3.0</td><td rowspan="1" colspan="1">Rounded (0.3–0.8)</td><td rowspan="1" colspan="1">3 (1 green + 2 purple)</td><td rowspan="1" colspan="1">Not distinct</td></tr><tr><td rowspan="1" colspan="1"><italic><tp:taxon-name>Dorstenia romaniucii</tp:taxon-name></italic></td><td rowspan="1" colspan="1">2–13(–17)</td><td rowspan="1" colspan="1">14–16 pairs</td><td rowspan="1" colspan="1">1–1.5</td><td rowspan="1" colspan="1">slightly angular (1–1.3)</td><td rowspan="1" colspan="1">2 (green)</td><td rowspan="1" colspan="1">Not distinct</td></tr><tr><td rowspan="1" colspan="1"><italic><tp:taxon-name>Dorstenia turnerifolia</tp:taxon-name></italic></td><td rowspan="1" colspan="1">5–7(–17)</td><td rowspan="1" colspan="1">(7–)10–17 pairs</td><td rowspan="1" colspan="1">0.5–1.0</td><td rowspan="1" colspan="1">Orbicular to rounded (1–2)</td><td rowspan="1" colspan="1">1 (green)</td><td rowspan="1" colspan="1">Distinct</td></tr></tbody></table></table-wrap><p>In <italic><tp:taxon-name>Dorstenia</tp:taxon-name></italic> the vegetative characters can be very variables specially when observed in a herbarium material. However, the reproductive characters are most reliable. The new species belongs to a group of species with similar habit and similar vegetative structures. The specimens of this group are commonly identified at herbaria as <italic><tp:taxon-name>Dorstenia turnerifolia</tp:taxon-name></italic>. Despite this they can easily separated with a criterious analysis of reproductive structures. The main differences between these taxa are also showed in <xref ref-type="fig" rid="F2">Fig. 2</xref> and <xref ref-type="table" rid="T1">Table 1</xref>.</p></tp:treatment-sec><tp:treatment-sec sec-type="Conservation status"><title>Conservation status.</title><p>According to <xref ref-type="bibr" rid="B5">IUCN (2001)</xref> criteria, this species is considered Vulnerable (VU B2a; B2bi, ii, iii). Area of occupancy estimated to be less than 2000 Km² with a decrease in area of occupancy, extension of occurrence, and habitat quality.</p></tp:treatment-sec><tp:treatment-sec sec-type="Key of Dorstenia triseriata and its related species"><title>Key of <italic><tp:taxon-name>Dorstenia triseriata</tp:taxon-name></italic> and its related species</title><table-wrap content-type="key" position="anchor" orientation="portrait"><table><tbody><tr><td rowspan="1" colspan="1">1</td><td rowspan="1" colspan="1">Receptacle slightly angular with two rows of marginal bracts. Staminate flowers intermixed with pistillate flowers</td><td rowspan="1" colspan="1"><italic><tp:taxon-name>Dorstenia romaniucii</tp:taxon-name></italic></td></tr><tr><td rowspan="1" colspan="1">–</td><td rowspan="1" colspan="1">Receptacle rounded or orbicular. Marginal bracts in 1 or 3 rows. Staminate flowers grouped peripherally at the inflorescence</td><td rowspan="1" colspan="1">2</td></tr><tr><td rowspan="1" colspan="1">2</td><td rowspan="1" colspan="1">Peduncle 0.5–1 cm, receptacle 1–2 cm diam. Marginal bracts green disposed in one row. Fringe distinct</td><td rowspan="1" colspan="1"><italic><tp:taxon-name>Dorstenia turnerifolia</tp:taxon-name></italic></td></tr><tr><td rowspan="1" colspan="1">–</td><td rowspan="1" colspan="1">Peduncle 1–3.5 cm, receptacle 0.3–0.8 cm diam. Marginal bracts disposed in three rows (1 green + 2 purplish). Fringe not distinct</td><td rowspan="1" colspan="1"><italic><tp:taxon-name>Dorstenia triseriata</tp:taxon-name></italic> sp. nov.</td></tr></tbody></table></table-wrap></tp:treatment-sec><tp:treatment-sec sec-type="Additional specimens examined"><title>Additional specimens examined.</title><p>Brazil. Espírito Santo. Santa Teresa, 28 May 2008, <!--PageBreak--><italic>Machado</italic> 937 (R); l.c., Santa Teresa, Parque Natural Municipal São Lourenço, 29 Mar. 2007, <italic>Monteiro et al.</italic> 368 (R); l.c., Santa Teresa, Parque Natural Municipal São Lourenço, <italic>Machado</italic> 936, l.c., Santa Teresa, <italic>Carrijo</italic>, 1507. May 2008 (R). Bahia. Itanhaém, <named-content xmlns:xlink="http://www.w3.org/1999/xlink" content-type="dwc:verbatimCoordinates" xlink:type="simple">17°8'17"S, 40°25'34"W</named-content>. 29 Dec 2004, <italic>Amorim et al.</italic>, 4629 (HUEFS). Minas Gerais. Itabira, Fazenda do Quilombo, <named-content xmlns:xlink="http://www.w3.org/1999/xlink" content-type="dwc:verbatimCoordinates" xlink:type="simple">19°37'10"S, 43°13'36"W</named-content>. 27 Jan. 1943, <italic>Magalhães s.n.</italic> (HUEFS 118735)</p></tp:treatment-sec><ref-list><ref id="B1"><mixed-citation xmlns:xlink="http://www.w3.org/1999/xlink" xlink:type="simple"><person-group><name name-style="western"><surname>Berg</surname><given-names>CC</given-names></name><name name-style="western"><surname>Hijman</surname><given-names>MEE</given-names></name></person-group> (<year>1999</year>) <article-title>The genus <italic>Dorstenia</italic> (Moraceae).</article-title><source>Ilicifolia</source><volume>2</volume>: <fpage>1</fpage>−<lpage>211</lpage>.</mixed-citation></ref><ref id="B2"><mixed-citation xmlns:xlink="http://www.w3.org/1999/xlink" xlink:type="simple"><person-group><name name-style="western"><surname>Berg</surname><given-names>CC</given-names></name></person-group> (<year>2001</year>) <source>Moreae, Artocarpeae and <italic>Dorstenia</italic> (Moraceae): with introductions to the family and <italic>Ficus</italic> and with additions and corrections to Flora Neotropica 7, Mon. 83</source>. <publisher-name>New York Botanical Garden</publisher-name>, <publisher-loc>New York</publisher-loc>, <fpage>1</fpage>−<lpage>346</lpage>.</mixed-citation></ref><ref id="B5"><mixed-citation xmlns:xlink="http://www.w3.org/1999/xlink" xlink:type="simple"><person-group><name name-style="western"><surname>IUCN</surname></name></person-group> (<year>2001</year>) <source>IUCN Red List Categories and Criteria, Version 3.1</source>. <ext-link ext-link-type="uri" xlink:href="http://www.iucn.org" xlink:type="simple">www.iucn.org</ext-link></mixed-citation></ref></ref-list></tp:taxon-treatment>
